# Supplementary material for: Positive Impact on Public Perception toward Commune Health Stations (CHSs) in Rural Areas of Tyuen Quang Province, Vietnam, Following the Application of the Development Program for the Capacity-Building of CHSs
Source: Int J Environ Res Public Health. 2022 Dec 31;20(1):754. doi: 10.3390/ijerph20010754 (PMC9819934; doi:10.3390/ijerph20010754)
Supplement: Supplementary file 1 [file ijerph-20-00754-s001.zip]

Archive with 1 entries (1 files):
- ijerph-2093987-supplementary.pdf
